# Supplementary material for: Human IRP1 Translocates to the Nucleus in a Cell-Specific and Iron-Dependent Manner
Source: Int J Mol Sci. 2022 Sep 15;23(18):10740. doi: 10.3390/ijms231810740 (PMC9502121; doi:10.3390/ijms231810740)
Supplement: Supplementary file 1 [file ijms-23-10740-s001.zip]

Archive with 1 entries (1 files):
- ijms-1896389-supplementary.avi
